# Supplementary material for: Causality of Helicobacter pylori infection on eosinophilic esophagitis and potential pathogenesis: a Mendelian randomization study
Source: Front Immunol. 2024 May 8;15:1365604. doi: 10.3389/fimmu.2024.1365604 (PMC11109363; doi:10.3389/fimmu.2024.1365604)
Supplement: Supplementary file 1 [file DataSheet_1.zip]

Archive with 13 entries (9 files):
- supplementary material/
- supplementary material/data/
- supplementary material/data/MR/
- supplementary material/data/MR/Hp_eoe_dat.csv
- supplementary material/data/MR/Hp_inflam_dat.csv
- supplementary material/data/MR/inflam_eoe_dat.csv
- supplementary material/data/MVMR/
- supplementary material/data/MVMR/Hp_deprivation_MVdat.rda
- supplementary material/data/MVMR/Hp_education_MVdat.rda
- supplementary material/data/MVMR/Hp_income_MVdat.rda
- supplementary material/data/R code.R
- supplementary material/supplementary material.docx
- supplementary material/supplementary table.xlsx
