# Supplementary material for: Causality of Helicobacter pylori infection on eosinophilic esophagitis and potential pathogenesis: a Mendelian randomization study
Source: Front Immunol. 2024 May 8;15:1365604. doi: 10.3389/fimmu.2024.1365604 (PMC11109363; doi:10.3389/fimmu.2024.1365604)
Supplement: Supplementary file 1 [file DataSheet_1.zip › supplementary material/data/MR/Hp_eoe_dat.csv]

	SNP	effect_allele.exposure	other_allele.exposure	effect_allele.outcome	other_allele.outcome	beta.exposure	beta.outcome	eaf.exposure	eaf.outcome	remove	palindromic	ambiguous	id.outcome	se.outcome	pval.outcome	outcome	mr_keep.outcome	pval_origin.outcome	chr.exposure	pos.exposure	se.exposure	pval.exposure	samplesize.exposure	id.exposure	exposure	mr_keep.exposure	pval_origin.exposure	data_source.exposure	action	mr_keep	samplesize.outcome
1	rs10044474	G	T	G	T	0.0653924	-0.028647708	0.06739	NA	FALSE	FALSE	FALSE	3ytOC9	0.064639	0.669116	outcome	TRUE	reported	5	67425603	0.0137102	1.85E-06	8735	anti_Hp IgG	anti_Hp IgG	TRUE	reported	igd	2	TRUE	NA
2	rs111575036	T	C	T	C	-0.116546	0.296071835	0.018243	NA	FALSE	FALSE	FALSE	3ytOC9	0.095097	0.044298	outcome	TRUE	reported	10	45194547	0.0252727	4.00E-06	8735	anti_Hp IgG	anti_Hp IgG	TRUE	reported	igd	2	TRUE	NA
3	rs11201988	A	G	A	G	0.0505729	-0.054778863	0.117772	NA	FALSE	FALSE	FALSE	3ytOC9	0.05594	0.327211	outcome	TRUE	reported	10	88113475	0.0109411	3.80E-06	8735	anti_Hp IgG	anti_Hp IgG	TRUE	reported	igd	2	TRUE	NA
4	rs62195865	C	T	C	T	0.117182	0.013785586	0.019004	NA	FALSE	FALSE	FALSE	3ytOC9	0.137303	0.932397	outcome	TRUE	reported	20	8239626	0.0247662	2.23E-06	8735	anti_Hp IgG	anti_Hp IgG	TRUE	reported	igd	2	TRUE	NA
5	rs681900	C	T	C	T	-0.0375028	0.026901626	0.240756	NA	FALSE	FALSE	FALSE	3ytOC9	0.039549	0.525169	outcome	TRUE	reported	2	75074967	0.00790877	2.12E-06	8735	anti_Hp IgG	anti_Hp IgG	TRUE	reported	igd	2	TRUE	NA
6	rs74347185	A	G	A	G	0.0780404	-0.073442822	0.052948	NA	FALSE	FALSE	FALSE	3ytOC9	0.086674	0.402092	outcome	TRUE	reported	12	75543807	0.0151369	2.53E-07	8735	anti_Hp IgG	anti_Hp IgG	TRUE	reported	igd	2	TRUE	NA
7	rs76753623	G	A	G	A	0.0842701	-0.096561215	0.039382	NA	FALSE	FALSE	FALSE	3ytOC9	0.092722	0.293931	outcome	TRUE	reported	15	61751677	0.0172103	9.76E-07	8735	anti_Hp IgG	anti_Hp IgG	TRUE	reported	igd	2	TRUE	NA
8	rs10246445	C	A	C	A	-0.488144	-0.045836282	0.028197	NA	FALSE	FALSE	FALSE	3ytOC9	0.109369	0.694983	outcome	TRUE	reported	7	2981123	0.106857	4.92E-06	1571	VacA	VacA	TRUE	reported	igd	2	TRUE	NA
9	rs11044935	T	A	T	A	0.428278	-0.044894013	0.039367	NA	FALSE	TRUE	TRUE	3ytOC9	0.090715	0.636764	outcome	TRUE	reported	12	20062085	0.0905091	2.22E-06	1571	VacA	VacA	TRUE	reported	igd	2	FALSE	NA
10	rs113845906	A	G	A	G	0.413478	0.06926005	0.045066	NA	FALSE	FALSE	FALSE	3ytOC9	0.08442	0.486793	outcome	TRUE	reported	3	94372336	0.0845187	9.97E-07	1571	VacA	VacA	TRUE	reported	igd	2	TRUE	NA
11	rs117077218	T	C	T	C	0.640222	-0.105487308	0.016656	NA	FALSE	FALSE	FALSE	3ytOC9	0.141251	0.470561	outcome	TRUE	reported	10	90083333	0.138755	3.95E-06	1571	VacA	VacA	TRUE	reported	igd	2	TRUE	NA
12	rs7019543	T	G	T	G	0.18107	-0.059744234	0.320078	NA	FALSE	FALSE	FALSE	3ytOC9	0.038362	0.110933	outcome	TRUE	reported	9	110365310	0.0380994	2.01E-06	1571	VacA	VacA	TRUE	reported	igd	2	TRUE	NA
13	rs72645538	G	A	G	A	0.752792	-0.050667449	0.011992	NA	FALSE	FALSE	FALSE	3ytOC9	0.131302	0.723374	outcome	TRUE	reported	1	9453174	0.164377	4.66E-06	1571	VacA	VacA	TRUE	reported	igd	2	TRUE	NA
14	rs77497849	G	A	G	A	0.264227	-0.040949986	0.119223	NA	FALSE	FALSE	FALSE	3ytOC9	0.05188	0.434522	outcome	TRUE	reported	7	32049959	0.0538191	9.13E-07	1571	VacA	VacA	TRUE	reported	igd	2	TRUE	NA
15	rs9606224	T	C	T	C	0.507461	0.009245609	0.029841	NA	FALSE	FALSE	FALSE	3ytOC9	0.091664	0.927813	outcome	TRUE	reported	22	20034187	0.10223	6.91E-07	1571	VacA	VacA	TRUE	reported	igd	2	TRUE	NA
16	rs117827497	G	A	G	A	-0.583731	0.009770577	0.030462	NA	FALSE	FALSE	FALSE	3ytOC9	0.099725	0.930572	outcome	TRUE	reported	11	105212623	0.125147	3.10E-06	985	CagA	CagA	TRUE	reported	igd	2	TRUE	NA
17	rs118006294	C	T	C	T	-0.475295	-0.060777081	0.050367	NA	FALSE	FALSE	FALSE	3ytOC9	0.108184	0.592515	outcome	TRUE	reported	16	10974221	0.101815	3.04E-06	985	CagA	CagA	TRUE	reported	igd	2	TRUE	NA
18	rs149747348	C	G	C	G	-0.895407	-0.046252662	0.013186	NA	FALSE	TRUE	TRUE	3ytOC9	0.145338	0.775197	outcome	TRUE	reported	12	98890443	0.194003	3.92E-06	985	CagA	CagA	TRUE	reported	igd	2	FALSE	NA
19	rs3998182	C	T	C	T	0.284762	-0.052190092	0.27555	NA	FALSE	FALSE	FALSE	3ytOC9	0.042009	0.208708	outcome	TRUE	reported	6	32561915	0.0548049	2.04E-07	985	CagA	CagA	TRUE	reported	igd	2	TRUE	NA
20	rs117994655	A	G	A	G	0.402018	-0.154877558	0.032509	NA	FALSE	FALSE	FALSE	3ytOC9	0.096105	0.084484	outcome	TRUE	reported	19	8188056	0.0828335	1.21E-06	2251	Urea	Urea	TRUE	reported	igd	2	TRUE	NA
21	rs12820262	A	G	A	G	0.206073	0.022366271	0.177117	NA	FALSE	FALSE	FALSE	3ytOC9	0.043648	0.63208	outcome	TRUE	reported	12	129244638	0.0393175	1.59E-07	2251	Urea	Urea	TRUE	reported	igd	2	TRUE	NA
22	rs71569678	C	A	C	A	0.340169	0.168449421	0.060345	NA	FALSE	FALSE	FALSE	3ytOC9	0.065937	0.046718	outcome	TRUE	reported	6	23380648	0.0613821	2.99E-08	2251	Urea	Urea	TRUE	reported	igd	2	TRUE	NA
23	rs75477465	A	G	A	G	0.374873	-0.084452355	0.034029	NA	FALSE	FALSE	FALSE	3ytOC9	0.096929	0.388324	outcome	TRUE	reported	8	68794331	0.0802966	3.03E-06	2251	Urea	Urea	TRUE	reported	igd	2	TRUE	NA
24	rs9289888	T	C	T	C	0.272084	-0.053105601	0.066303	NA	FALSE	FALSE	FALSE	3ytOC9	0.064674	0.416353	outcome	TRUE	reported	3	152849257	0.0573847	2.12E-06	2251	Urea	Urea	TRUE	reported	igd	2	TRUE	NA
25	rs147016571	G	A	G	A	-0.839947	0.05208624	0.010184	NA	FALSE	FALSE	FALSE	3ytOC9	0.136777	0.758375	outcome	TRUE	reported	16	25837192	0.175759	1.76E-06	1558	Catalase	Catalase	TRUE	reported	igd	2	TRUE	NA
26	rs190890483	A	G	A	G	-0.771796	0.120442569	0.012211	NA	FALSE	FALSE	FALSE	3ytOC9	0.140882	0.527047	outcome	TRUE	reported	2	157083346	0.156854	8.63E-07	1558	Catalase	Catalase	TRUE	reported	igd	2	TRUE	NA
27	rs58679787	T	C	T	C	0.776521	0.082240955	0.01117	NA	FALSE	FALSE	FALSE	3ytOC9	0.1262	0.606275	outcome	TRUE	reported	2	16452055	0.168076	3.84E-06	1558	Catalase	Catalase	TRUE	reported	igd	2	TRUE	NA
28	rs72808426	T	C	T	C	-0.433914	0.118664174	0.035007	NA	FALSE	FALSE	FALSE	3ytOC9	0.082279	0.245758	outcome	TRUE	reported	2	58133048	0.0938646	3.79E-06	1558	Catalase	Catalase	TRUE	reported	igd	2	TRUE	NA
29	rs77162569	T	C	T	C	-0.555536	7.00025E-05	0.025229	NA	FALSE	FALSE	FALSE	3ytOC9	0.097608	0.999487	outcome	TRUE	reported	7	148264987	0.10878	3.27E-07	1558	Catalase	Catalase	TRUE	reported	igd	2	TRUE	NA
30	rs1892331	G	A	G	A	0.376964	0.105670564	0.032321	NA	FALSE	FALSE	FALSE	3ytOC9	0.080797	0.284692	outcome	TRUE	reported	20	59326926	0.0761458	7.40E-07	2640	OMP	OMP	TRUE	reported	igd	2	TRUE	NA
31	rs55862931	C	G	C	G	-0.146339	0.04786759	0.258412	NA	FALSE	TRUE	TRUE	3ytOC9	0.038958	0.261119	outcome	TRUE	reported	2	2672878	0.0316679	3.82E-06	2640	OMP	OMP	TRUE	reported	igd	2	FALSE	NA
32	rs703135	A	G	A	G	-0.133184	0.014621373	0.417825	NA	FALSE	FALSE	FALSE	3ytOC9	0.034788	0.689398	outcome	TRUE	reported	1	158678095	0.0280688	2.09E-06	2640	OMP	OMP	TRUE	reported	igd	2	TRUE	NA
33	rs8019346	A	G	A	G	0.229272	0.034229192	0.08492	NA	FALSE	FALSE	FALSE	3ytOC9	0.060642	0.609252	outcome	TRUE	reported	14	65353011	0.0498505	4.24E-06	2640	OMP	OMP	TRUE	reported	igd	2	TRUE	NA
34	rs3104037	T	C	T	C	0.134138	0.0809834	0.613619	NA	FALSE	FALSE	FALSE	3ytOC9	0.032509	0.026647	outcome	TRUE	reported	6	107139657	0.0281607	1.90E-06	2716	GroEL	GroEL	TRUE	reported	igd	2	TRUE	NA
35	rs61680606	C	A	C	A	0.152271	0.027843045	0.225838	NA	FALSE	FALSE	FALSE	3ytOC9	0.039652	0.512334	outcome	TRUE	reported	10	128939945	0.0322746	2.38E-06	2716	GroEL	GroEL	TRUE	reported	igd	2	TRUE	NA
36	rs7099832	C	G	C	G	-0.133798	-0.094588101	0.4356	NA	FALSE	TRUE	TRUE	3ytOC9	0.038145	0.008508	outcome	TRUE	reported	10	130790371	0.0276583	1.31E-06	2716	GroEL	GroEL	TRUE	reported	igd	2	FALSE	NA
