# Supplementary material for: Causality of Helicobacter pylori infection on eosinophilic esophagitis and potential pathogenesis: a Mendelian randomization study
Source: Front Immunol. 2024 May 8;15:1365604. doi: 10.3389/fimmu.2024.1365604 (PMC11109363; doi:10.3389/fimmu.2024.1365604)
Supplement: Supplementary file 1 [file DataSheet_1.zip › supplementary material/data/MR/Hp_inflam_dat.csv]

	SNP	effect_allele.exposure	other_allele.exposure	effect_allele.outcome	other_allele.outcome	beta.exposure	beta.outcome	eaf.exposure	eaf.outcome	remove	palindromic	ambiguous	id.outcome	chr	pos	se.outcome	samplesize.outcome	pval.outcome	outcome	originalname.outcome	outcome.deprecated	mr_keep.outcome	data_source.outcome	chr.exposure	pos.exposure	se.exposure	pval.exposure	samplesize.exposure	id.exposure	exposure	mr_keep.exposure	pval_origin.exposure	data_source.exposure	r2	F	action	mr_keep
1	rs10044474	G	T	G	T	0.0653924	0.0021	0.06739	NA	FALSE	FALSE	FALSE	ebi-a-GCST004442	5	67425603	0.0276	7760	0.9388	Interleukin-17 levels || id:ebi-a-GCST004442	Interleukin-17 levels	Interleukin-17 levels || ||	TRUE	igd	5	67425603	0.0137102	1.84578e-06	8735	anti_Hp IgG	anti_Hp IgG	TRUE	reported	igd	0.00259761310920199	22.7440354873992	2	TRUE
2	rs111575036	T	C	T	C	-0.116546	0.1049	0.018243	NA	FALSE	FALSE	FALSE	ebi-a-GCST004442	10	45194547	0.0834	7760	0.2219	Interleukin-17 levels || id:ebi-a-GCST004442	Interleukin-17 levels	Interleukin-17 levels || ||	TRUE	igd	10	45194547	0.0252727	3.99715e-06	8735	anti_Hp IgG	anti_Hp IgG	TRUE	reported	igd	0.00242869232886337	21.2614075253214	2	TRUE
3	rs11201988	A	G	A	G	0.0505729	0.0279	0.117772	NA	FALSE	FALSE	FALSE	ebi-a-GCST004442	10	88113475	0.0254	7760	0.2704	Interleukin-17 levels || id:ebi-a-GCST004442	Interleukin-17 levels	Interleukin-17 levels || ||	TRUE	igd	10	88113475	0.0109411	3.79507e-06	8735	anti_Hp IgG	anti_Hp IgG	TRUE	reported	igd	0.0024400001803336	21.3606415440729	2	TRUE
4	rs117192929	G	A	G	A	0.0767204	-0.0108	0.044981	NA	FALSE	FALSE	FALSE	ebi-a-GCST004442	7	89122359	0.0352	7760	0.770699	Interleukin-17 levels || id:ebi-a-GCST004442	Interleukin-17 levels	Interleukin-17 levels || ||	TRUE	igd	7	89122359	0.0166915	4.29883e-06	8735	anti_Hp IgG	anti_Hp IgG	TRUE	reported	igd	0.00241278679804571	21.1218295788917	2	TRUE
5	rs17232730	C	G	C	G	-0.0521098	-0.0058	0.121486	NA	FALSE	TRUE	TRUE	ebi-a-GCST004442	8	129537746	0.0267	7760	0.8049	Interleukin-17 levels || id:ebi-a-GCST004442	Interleukin-17 levels	Interleukin-17 levels || ||	TRUE	igd	8	129537746	0.0104981	6.91497e-07	8735	anti_Hp IgG	anti_Hp IgG	TRUE	reported	igd	0.00281275049272755	24.6330366389333	2	FALSE
6	rs60696037	T	C	T	C	-0.0561058	-0.0543	0.091749	NA	FALSE	FALSE	FALSE	ebi-a-GCST004442	1	23082564	0.023	7760	0.01882	Interleukin-17 levels || id:ebi-a-GCST004442	Interleukin-17 levels	Interleukin-17 levels || ||	TRUE	igd	1	23082564	0.0118003	1.98847e-06	8735	anti_Hp IgG	anti_Hp IgG	TRUE	reported	igd	0.00258133282515098	22.6011205764727	2	TRUE
7	rs62195865	C	T	C	T	0.117182	0.0219	0.019004	NA	FALSE	FALSE	FALSE	ebi-a-GCST004442	20	8239626	0.0833	7760	0.799	Interleukin-17 levels || id:ebi-a-GCST004442	Interleukin-17 levels	Interleukin-17 levels || ||	TRUE	igd	20	8239626	0.0247662	2.22828e-06	8735	anti_Hp IgG	anti_Hp IgG	TRUE	reported	igd	0.00255639818249361	22.3822432536905	2	TRUE
8	rs681900	C	T	C	T	-0.0375028	-0.0288	0.240756	NA	FALSE	FALSE	FALSE	ebi-a-GCST004442	2	75074967	0.0213	7760	0.1828	Interleukin-17 levels || id:ebi-a-GCST004442	Interleukin-17 levels	Interleukin-17 levels || ||	TRUE	igd	2	75074967	0.00790877	2.11695e-06	8735	anti_Hp IgG	anti_Hp IgG	TRUE	reported	igd	0.00256761587084453	22.4807112310299	2	TRUE
9	rs76753623	G	A	G	A	0.0842701	0.0119	0.039382	NA	FALSE	FALSE	FALSE	ebi-a-GCST004442	15	61751677	0.0349	7760	0.7217	Interleukin-17 levels || id:ebi-a-GCST004442	Interleukin-17 levels	Interleukin-17 levels || ||	TRUE	igd	15	61751677	0.0172103	9.75574e-07	8735	anti_Hp IgG	anti_Hp IgG	TRUE	reported	igd	0.00273726483850994	23.970146473824	2	TRUE
10	rs9747624	C	G	C	G	0.0838839	-0.0055	0.048352	NA	FALSE	TRUE	TRUE	ebi-a-GCST004442	17	1022796	0.0205	7760	0.7543	Interleukin-17 levels || id:ebi-a-GCST004442	Interleukin-17 levels	Interleukin-17 levels || ||	TRUE	igd	17	1022796	0.0179288	2.88656e-06	8735	anti_Hp IgG	anti_Hp IgG	TRUE	reported	igd	0.00249979770851755	21.8854425676643	2	FALSE
11	rs10044474	G	T	G	T	0.0653924	0.0106	0.06739	NA	FALSE	FALSE	FALSE	ebi-a-GCST004443	5	67425603	0.0408	3557	0.7957	Interleukin-13 levels || id:ebi-a-GCST004443	Interleukin-13 levels	Interleukin-13 levels || ||	TRUE	igd	5	67425603	0.0137102	1.84578e-06	8735	anti_Hp IgG	anti_Hp IgG	TRUE	reported	igd	0.00259761310920199	22.7440354873992	2	TRUE
12	rs111575036	T	C	T	C	-0.116546	0.0436	0.018243	NA	FALSE	FALSE	FALSE	ebi-a-GCST004443	10	45194547	0.1196	3557	0.7092	Interleukin-13 levels || id:ebi-a-GCST004443	Interleukin-13 levels	Interleukin-13 levels || ||	TRUE	igd	10	45194547	0.0252727	3.99715e-06	8735	anti_Hp IgG	anti_Hp IgG	TRUE	reported	igd	0.00242869232886337	21.2614075253214	2	TRUE
13	rs11201988	A	G	A	G	0.0505729	0.0268	0.117772	NA	FALSE	FALSE	FALSE	ebi-a-GCST004443	10	88113475	0.0373	3557	0.472799	Interleukin-13 levels || id:ebi-a-GCST004443	Interleukin-13 levels	Interleukin-13 levels || ||	TRUE	igd	10	88113475	0.0109411	3.79507e-06	8735	anti_Hp IgG	anti_Hp IgG	TRUE	reported	igd	0.0024400001803336	21.3606415440729	2	TRUE
14	rs117192929	G	A	G	A	0.0767204	0.0193	0.044981	NA	FALSE	FALSE	FALSE	ebi-a-GCST004443	7	89122359	0.0516	3557	0.709	Interleukin-13 levels || id:ebi-a-GCST004443	Interleukin-13 levels	Interleukin-13 levels || ||	TRUE	igd	7	89122359	0.0166915	4.29883e-06	8735	anti_Hp IgG	anti_Hp IgG	TRUE	reported	igd	0.00241278679804571	21.1218295788917	2	TRUE
15	rs17232730	C	G	C	G	-0.0521098	-0.0756	0.121486	NA	FALSE	TRUE	TRUE	ebi-a-GCST004443	8	129537746	0.0405	3557	0.06071	Interleukin-13 levels || id:ebi-a-GCST004443	Interleukin-13 levels	Interleukin-13 levels || ||	TRUE	igd	8	129537746	0.0104981	6.91497e-07	8735	anti_Hp IgG	anti_Hp IgG	TRUE	reported	igd	0.00281275049272755	24.6330366389333	2	FALSE
16	rs60696037	T	C	T	C	-0.0561058	-0.0142	0.091749	NA	FALSE	FALSE	FALSE	ebi-a-GCST004443	1	23082564	0.0329	3557	0.6569	Interleukin-13 levels || id:ebi-a-GCST004443	Interleukin-13 levels	Interleukin-13 levels || ||	TRUE	igd	1	23082564	0.0118003	1.98847e-06	8735	anti_Hp IgG	anti_Hp IgG	TRUE	reported	igd	0.00258133282515098	22.6011205764727	2	TRUE
17	rs62195865	C	T	C	T	0.117182	0.0061	0.019004	NA	FALSE	FALSE	FALSE	ebi-a-GCST004443	20	8239626	0.1179	3557	0.9947	Interleukin-13 levels || id:ebi-a-GCST004443	Interleukin-13 levels	Interleukin-13 levels || ||	TRUE	igd	20	8239626	0.0247662	2.22828e-06	8735	anti_Hp IgG	anti_Hp IgG	TRUE	reported	igd	0.00255639818249361	22.3822432536905	2	TRUE
18	rs681900	C	T	C	T	-0.0375028	-0.0377	0.240756	NA	FALSE	FALSE	FALSE	ebi-a-GCST004443	2	75074967	0.0311	3557	0.2341	Interleukin-13 levels || id:ebi-a-GCST004443	Interleukin-13 levels	Interleukin-13 levels || ||	TRUE	igd	2	75074967	0.00790877	2.11695e-06	8735	anti_Hp IgG	anti_Hp IgG	TRUE	reported	igd	0.00256761587084453	22.4807112310299	2	TRUE
19	rs76753623	G	A	G	A	0.0842701	0.0288	0.039382	NA	FALSE	FALSE	FALSE	ebi-a-GCST004443	15	61751677	0.0514	3557	0.553	Interleukin-13 levels || id:ebi-a-GCST004443	Interleukin-13 levels	Interleukin-13 levels || ||	TRUE	igd	15	61751677	0.0172103	9.75574e-07	8735	anti_Hp IgG	anti_Hp IgG	TRUE	reported	igd	0.00273726483850994	23.970146473824	2	TRUE
20	rs9747624	C	G	C	G	0.0838839	-0.0097	0.048352	NA	FALSE	TRUE	TRUE	ebi-a-GCST004443	17	1022796	0.0303	3557	0.7408	Interleukin-13 levels || id:ebi-a-GCST004443	Interleukin-13 levels	Interleukin-13 levels || ||	TRUE	igd	17	1022796	0.0179288	2.88656e-06	8735	anti_Hp IgG	anti_Hp IgG	TRUE	reported	igd	0.00249979770851755	21.8854425676643	2	FALSE
21	rs10044474	G	T	G	T	0.0653924	-0.0424	0.06739	NA	FALSE	FALSE	FALSE	ebi-a-GCST004452	5	67425603	0.0419	3364	0.3134	Interleukin-5 levels || id:ebi-a-GCST004452	Interleukin-5 levels	Interleukin-5 levels || ||	TRUE	igd	5	67425603	0.0137102	1.84578e-06	8735	anti_Hp IgG	anti_Hp IgG	TRUE	reported	igd	0.00259761310920199	22.7440354873992	2	TRUE
22	rs111575036	T	C	T	C	-0.116546	0.0899	0.018243	NA	FALSE	FALSE	FALSE	ebi-a-GCST004452	10	45194547	0.1203	3364	0.4449	Interleukin-5 levels || id:ebi-a-GCST004452	Interleukin-5 levels	Interleukin-5 levels || ||	TRUE	igd	10	45194547	0.0252727	3.99715e-06	8735	anti_Hp IgG	anti_Hp IgG	TRUE	reported	igd	0.00242869232886337	21.2614075253214	2	TRUE
23	rs11201988	A	G	A	G	0.0505729	-0.0032	0.117772	NA	FALSE	FALSE	FALSE	ebi-a-GCST004452	10	88113475	0.0381	3364	0.9339	Interleukin-5 levels || id:ebi-a-GCST004452	Interleukin-5 levels	Interleukin-5 levels || ||	TRUE	igd	10	88113475	0.0109411	3.79507e-06	8735	anti_Hp IgG	anti_Hp IgG	TRUE	reported	igd	0.0024400001803336	21.3606415440729	2	TRUE
24	rs117192929	G	A	G	A	0.0767204	-0.0082	0.044981	NA	FALSE	FALSE	FALSE	ebi-a-GCST004452	7	89122359	0.0536	3364	0.8782	Interleukin-5 levels || id:ebi-a-GCST004452	Interleukin-5 levels	Interleukin-5 levels || ||	TRUE	igd	7	89122359	0.0166915	4.29883e-06	8735	anti_Hp IgG	anti_Hp IgG	TRUE	reported	igd	0.00241278679804571	21.1218295788917	2	TRUE
25	rs17232730	C	G	C	G	-0.0521098	-0.0672	0.121486	NA	FALSE	TRUE	TRUE	ebi-a-GCST004452	8	129537746	0.0416	3364	0.1053	Interleukin-5 levels || id:ebi-a-GCST004452	Interleukin-5 levels	Interleukin-5 levels || ||	TRUE	igd	8	129537746	0.0104981	6.91497e-07	8735	anti_Hp IgG	anti_Hp IgG	TRUE	reported	igd	0.00281275049272755	24.6330366389333	2	FALSE
26	rs60696037	T	C	T	C	-0.0561058	-0.0235	0.091749	NA	FALSE	FALSE	FALSE	ebi-a-GCST004452	1	23082564	0.034	3364	0.4626	Interleukin-5 levels || id:ebi-a-GCST004452	Interleukin-5 levels	Interleukin-5 levels || ||	TRUE	igd	1	23082564	0.0118003	1.98847e-06	8735	anti_Hp IgG	anti_Hp IgG	TRUE	reported	igd	0.00258133282515098	22.6011205764727	2	TRUE
27	rs62195865	C	T	C	T	0.117182	0.1364	0.019004	NA	FALSE	FALSE	FALSE	ebi-a-GCST004452	20	8239626	0.1228	3364	0.2952	Interleukin-5 levels || id:ebi-a-GCST004452	Interleukin-5 levels	Interleukin-5 levels || ||	TRUE	igd	20	8239626	0.0247662	2.22828e-06	8735	anti_Hp IgG	anti_Hp IgG	TRUE	reported	igd	0.00255639818249361	22.3822432536905	2	TRUE
28	rs681900	C	T	C	T	-0.0375028	-0.0262	0.240756	NA	FALSE	FALSE	FALSE	ebi-a-GCST004452	2	75074967	0.032	3364	0.4207	Interleukin-5 levels || id:ebi-a-GCST004452	Interleukin-5 levels	Interleukin-5 levels || ||	TRUE	igd	2	75074967	0.00790877	2.11695e-06	8735	anti_Hp IgG	anti_Hp IgG	TRUE	reported	igd	0.00256761587084453	22.4807112310299	2	TRUE
29	rs76753623	G	A	G	A	0.0842701	0.0376	0.039382	NA	FALSE	FALSE	FALSE	ebi-a-GCST004452	15	61751677	0.0522	3364	0.4617	Interleukin-5 levels || id:ebi-a-GCST004452	Interleukin-5 levels	Interleukin-5 levels || ||	TRUE	igd	15	61751677	0.0172103	9.75574e-07	8735	anti_Hp IgG	anti_Hp IgG	TRUE	reported	igd	0.00273726483850994	23.970146473824	2	TRUE
30	rs9747624	C	G	C	G	0.0838839	-0.0102	0.048352	NA	FALSE	TRUE	TRUE	ebi-a-GCST004452	17	1022796	0.0309	3364	0.715801	Interleukin-5 levels || id:ebi-a-GCST004452	Interleukin-5 levels	Interleukin-5 levels || ||	TRUE	igd	17	1022796	0.0179288	2.88656e-06	8735	anti_Hp IgG	anti_Hp IgG	TRUE	reported	igd	0.00249979770851755	21.8854425676643	2	FALSE
31	rs10044474	G	T	G	T	0.0653924	-0.023	0.06739	NA	FALSE	FALSE	FALSE	ebi-a-GCST004453	5	67425603	0.0269	8124	0.3852	Interleukin-4 levels || id:ebi-a-GCST004453	Interleukin-4 levels	Interleukin-4 levels || ||	TRUE	igd	5	67425603	0.0137102	1.84578e-06	8735	anti_Hp IgG	anti_Hp IgG	TRUE	reported	igd	0.00259761310920199	22.7440354873992	2	TRUE
32	rs111575036	T	C	T	C	-0.116546	0.0867	0.018243	NA	FALSE	FALSE	FALSE	ebi-a-GCST004453	10	45194547	0.0817	8124	0.2837	Interleukin-4 levels || id:ebi-a-GCST004453	Interleukin-4 levels	Interleukin-4 levels || ||	TRUE	igd	10	45194547	0.0252727	3.99715e-06	8735	anti_Hp IgG	anti_Hp IgG	TRUE	reported	igd	0.00242869232886337	21.2614075253214	2	TRUE
33	rs11201988	A	G	A	G	0.0505729	0.0089	0.117772	NA	FALSE	FALSE	FALSE	ebi-a-GCST004453	10	88113475	0.025	8124	0.7196	Interleukin-4 levels || id:ebi-a-GCST004453	Interleukin-4 levels	Interleukin-4 levels || ||	TRUE	igd	10	88113475	0.0109411	3.79507e-06	8735	anti_Hp IgG	anti_Hp IgG	TRUE	reported	igd	0.0024400001803336	21.3606415440729	2	TRUE
34	rs117192929	G	A	G	A	0.0767204	0.0313	0.044981	NA	FALSE	FALSE	FALSE	ebi-a-GCST004453	7	89122359	0.0346	8124	0.3654	Interleukin-4 levels || id:ebi-a-GCST004453	Interleukin-4 levels	Interleukin-4 levels || ||	TRUE	igd	7	89122359	0.0166915	4.29883e-06	8735	anti_Hp IgG	anti_Hp IgG	TRUE	reported	igd	0.00241278679804571	21.1218295788917	2	TRUE
35	rs17232730	C	G	C	G	-0.0521098	0.0085	0.121486	NA	FALSE	TRUE	TRUE	ebi-a-GCST004453	8	129537746	0.0262	8124	0.7666	Interleukin-4 levels || id:ebi-a-GCST004453	Interleukin-4 levels	Interleukin-4 levels || ||	TRUE	igd	8	129537746	0.0104981	6.91497e-07	8735	anti_Hp IgG	anti_Hp IgG	TRUE	reported	igd	0.00281275049272755	24.6330366389333	2	FALSE
36	rs60696037	T	C	T	C	-0.0561058	-0.0354	0.091749	NA	FALSE	FALSE	FALSE	ebi-a-GCST004453	1	23082564	0.0226	8124	0.1213	Interleukin-4 levels || id:ebi-a-GCST004453	Interleukin-4 levels	Interleukin-4 levels || ||	TRUE	igd	1	23082564	0.0118003	1.98847e-06	8735	anti_Hp IgG	anti_Hp IgG	TRUE	reported	igd	0.00258133282515098	22.6011205764727	2	TRUE
37	rs62195865	C	T	C	T	0.117182	-0.0776	0.019004	NA	FALSE	FALSE	FALSE	ebi-a-GCST004453	20	8239626	0.0829	8124	0.3343	Interleukin-4 levels || id:ebi-a-GCST004453	Interleukin-4 levels	Interleukin-4 levels || ||	TRUE	igd	20	8239626	0.0247662	2.22828e-06	8735	anti_Hp IgG	anti_Hp IgG	TRUE	reported	igd	0.00255639818249361	22.3822432536905	2	TRUE
38	rs681900	C	T	C	T	-0.0375028	-0.0224	0.240756	NA	FALSE	FALSE	FALSE	ebi-a-GCST004453	2	75074967	0.0209	8124	0.2946	Interleukin-4 levels || id:ebi-a-GCST004453	Interleukin-4 levels	Interleukin-4 levels || ||	TRUE	igd	2	75074967	0.00790877	2.11695e-06	8735	anti_Hp IgG	anti_Hp IgG	TRUE	reported	igd	0.00256761587084453	22.4807112310299	2	TRUE
39	rs76753623	G	A	G	A	0.0842701	0.0061	0.039382	NA	FALSE	FALSE	FALSE	ebi-a-GCST004453	15	61751677	0.0343	8124	0.8361	Interleukin-4 levels || id:ebi-a-GCST004453	Interleukin-4 levels	Interleukin-4 levels || ||	TRUE	igd	15	61751677	0.0172103	9.75574e-07	8735	anti_Hp IgG	anti_Hp IgG	TRUE	reported	igd	0.00273726483850994	23.970146473824	2	TRUE
40	rs9747624	C	G	C	G	0.0838839	0.0154	0.048352	NA	FALSE	TRUE	TRUE	ebi-a-GCST004453	17	1022796	0.0201	8124	0.4551	Interleukin-4 levels || id:ebi-a-GCST004453	Interleukin-4 levels	Interleukin-4 levels || ||	TRUE	igd	17	1022796	0.0179288	2.88656e-06	8735	anti_Hp IgG	anti_Hp IgG	TRUE	reported	igd	0.00249979770851755	21.8854425676643	2	FALSE
41	rs10044474	G	T	G	T	0.0653924	-0.0141	0.06739	NA	FALSE	FALSE	FALSE	ebi-a-GCST004456	5	67425603	0.0277	7701	0.6053	Interferon gamma levels || id:ebi-a-GCST004456	Interferon gamma levels	Interferon gamma levels || ||	TRUE	igd	5	67425603	0.0137102	1.84578e-06	8735	anti_Hp IgG	anti_Hp IgG	TRUE	reported	igd	0.00259761310920199	22.7440354873992	2	TRUE
42	rs111575036	T	C	T	C	-0.116546	-0.0135	0.018243	NA	FALSE	FALSE	FALSE	ebi-a-GCST004456	10	45194547	0.0837	7701	0.8967	Interferon gamma levels || id:ebi-a-GCST004456	Interferon gamma levels	Interferon gamma levels || ||	TRUE	igd	10	45194547	0.0252727	3.99715e-06	8735	anti_Hp IgG	anti_Hp IgG	TRUE	reported	igd	0.00242869232886337	21.2614075253214	2	TRUE
43	rs11201988	A	G	A	G	0.0505729	0.0186	0.117772	NA	FALSE	FALSE	FALSE	ebi-a-GCST004456	10	88113475	0.0257	7701	0.4791	Interferon gamma levels || id:ebi-a-GCST004456	Interferon gamma levels	Interferon gamma levels || ||	TRUE	igd	10	88113475	0.0109411	3.79507e-06	8735	anti_Hp IgG	anti_Hp IgG	TRUE	reported	igd	0.0024400001803336	21.3606415440729	2	TRUE
44	rs117192929	G	A	G	A	0.0767204	0.0462	0.044981	NA	FALSE	FALSE	FALSE	ebi-a-GCST004456	7	89122359	0.0356	7701	0.1938	Interferon gamma levels || id:ebi-a-GCST004456	Interferon gamma levels	Interferon gamma levels || ||	TRUE	igd	7	89122359	0.0166915	4.29883e-06	8735	anti_Hp IgG	anti_Hp IgG	TRUE	reported	igd	0.00241278679804571	21.1218295788917	2	TRUE
45	rs17232730	C	G	C	G	-0.0521098	0.0153	0.121486	NA	FALSE	TRUE	TRUE	ebi-a-GCST004456	8	129537746	0.0268	7701	0.590599	Interferon gamma levels || id:ebi-a-GCST004456	Interferon gamma levels	Interferon gamma levels || ||	TRUE	igd	8	129537746	0.0104981	6.91497e-07	8735	anti_Hp IgG	anti_Hp IgG	TRUE	reported	igd	0.00281275049272755	24.6330366389333	2	FALSE
46	rs60696037	T	C	T	C	-0.0561058	-0.0241	0.091749	NA	FALSE	FALSE	FALSE	ebi-a-GCST004456	1	23082564	0.0231	7701	0.2843	Interferon gamma levels || id:ebi-a-GCST004456	Interferon gamma levels	Interferon gamma levels || ||	TRUE	igd	1	23082564	0.0118003	1.98847e-06	8735	anti_Hp IgG	anti_Hp IgG	TRUE	reported	igd	0.00258133282515098	22.6011205764727	2	TRUE
47	rs62195865	C	T	C	T	0.117182	-0.0335	0.019004	NA	FALSE	FALSE	FALSE	ebi-a-GCST004456	20	8239626	0.0824	7701	0.578801	Interferon gamma levels || id:ebi-a-GCST004456	Interferon gamma levels	Interferon gamma levels || ||	TRUE	igd	20	8239626	0.0247662	2.22828e-06	8735	anti_Hp IgG	anti_Hp IgG	TRUE	reported	igd	0.00255639818249361	22.3822432536905	2	TRUE
48	rs681900	C	T	C	T	-0.0375028	-0.0316	0.240756	NA	FALSE	FALSE	FALSE	ebi-a-GCST004456	2	75074967	0.0215	7701	0.1433	Interferon gamma levels || id:ebi-a-GCST004456	Interferon gamma levels	Interferon gamma levels || ||	TRUE	igd	2	75074967	0.00790877	2.11695e-06	8735	anti_Hp IgG	anti_Hp IgG	TRUE	reported	igd	0.00256761587084453	22.4807112310299	2	TRUE
49	rs76753623	G	A	G	A	0.0842701	-0.005	0.039382	NA	FALSE	FALSE	FALSE	ebi-a-GCST004456	15	61751677	0.0351	7701	0.8973	Interferon gamma levels || id:ebi-a-GCST004456	Interferon gamma levels	Interferon gamma levels || ||	TRUE	igd	15	61751677	0.0172103	9.75574e-07	8735	anti_Hp IgG	anti_Hp IgG	TRUE	reported	igd	0.00273726483850994	23.970146473824	2	TRUE
50	rs9747624	C	G	C	G	0.0838839	2e-04	0.048352	NA	FALSE	TRUE	TRUE	ebi-a-GCST004456	17	1022796	0.0206	7701	0.9631	Interferon gamma levels || id:ebi-a-GCST004456	Interferon gamma levels	Interferon gamma levels || ||	TRUE	igd	17	1022796	0.0179288	2.88656e-06	8735	anti_Hp IgG	anti_Hp IgG	TRUE	reported	igd	0.00249979770851755	21.8854425676643	2	FALSE
