# Supplementary material for: Causality of Helicobacter pylori infection on eosinophilic esophagitis and potential pathogenesis: a Mendelian randomization study
Source: Front Immunol. 2024 May 8;15:1365604. doi: 10.3389/fimmu.2024.1365604 (PMC11109363; doi:10.3389/fimmu.2024.1365604)
Supplement: Supplementary file 1 [file DataSheet_1.zip › supplementary material/data/MR/inflam_eoe_dat.csv]

	SNP	effect_allele.exposure	other_allele.exposure	effect_allele.outcome	other_allele.outcome	beta.exposure	beta.outcome	eaf.exposure	eaf.outcome	remove	palindromic	ambiguous	id.outcome	se.outcome	pval.outcome	outcome	mr_keep.outcome	pval_origin.outcome	samplesize.exposure	pval.exposure	se.exposure	chr.exposure	pos.exposure	id.exposure	exposure	mr_keep.exposure	pval_origin.exposure	data_source.exposure	action	mr_keep	samplesize.outcome
1	rs10487554	A	G	A	G	-0.0895	0.0508218265985887	NA	NA	FALSE	FALSE	FALSE	ziVz6L	0.038175	0.224411	outcome	TRUE	reported	7701	1.087e-06	0.0183	7	149367686	ebi-a-GCST004456	|| id:ebi-a-GCST004456	TRUE	reported	igd	2	TRUE	NA
3	rs115729819	G	A	G	A	-0.2484	0.0772374793416485	NA	NA	FALSE	FALSE	FALSE	ziVz6L	0.127901	0.631727	outcome	TRUE	reported	7701	1.38201e-06	0.0515	4	169704667	ebi-a-GCST004456	|| id:ebi-a-GCST004456	TRUE	reported	igd	2	TRUE	NA
4	rs11843756	G	T	G	T	-0.184	-0.143272295608611	NA	NA	FALSE	FALSE	FALSE	ziVz6L	0.102266	0.14103	outcome	TRUE	reported	7701	3.08901e-06	0.0393	13	49254892	ebi-a-GCST004456	|| id:ebi-a-GCST004456	TRUE	reported	igd	2	TRUE	NA
5	rs12420286	C	T	C	T	-0.2376	-0.0216822322804832	NA	NA	FALSE	FALSE	FALSE	ziVz6L	0.086343	0.814409	outcome	TRUE	reported	7701	2.083e-06	0.0501	11	103777894	ebi-a-GCST004456	|| id:ebi-a-GCST004456	TRUE	reported	igd	2	TRUE	NA
6	rs2073438	A	G	A	G	0.0898	0.000508129075715446	NA	NA	FALSE	FALSE	FALSE	ziVz6L	0.038547	0.989882	outcome	TRUE	reported	7701	1.67598e-06	0.0188	17	6900076	ebi-a-GCST004456	|| id:ebi-a-GCST004456	TRUE	reported	igd	2	TRUE	NA
7	rs78296352	T	G	T	G	0.343	0.0205180631593954	NA	NA	FALSE	FALSE	FALSE	ziVz6L	0.089381	0.83824	outcome	TRUE	reported	7701	1.38299e-07	0.0652	1	22821844	ebi-a-GCST004456	|| id:ebi-a-GCST004456	TRUE	reported	igd	2	TRUE	NA
8	rs116705532	G	T	G	T	0.4678	0.0306458228344142	NA	NA	FALSE	FALSE	FALSE	ziVz6L	0.119814	0.828481	outcome	TRUE	reported	8124	1.75501e-06	0.0978	1	113705169	ebi-a-GCST004453	|| id:ebi-a-GCST004453	TRUE	reported	igd	2	TRUE	NA
9	rs117146485	C	T	C	T	0.2924	-0.248223991128905	NA	NA	FALSE	FALSE	FALSE	ziVz6L	0.233781	0.271403	outcome	TRUE	reported	8124	2.70901e-06	0.0629	9	138824257	ebi-a-GCST004453	|| id:ebi-a-GCST004453	TRUE	reported	igd	2	TRUE	NA
10	rs2849346	G	C	G	C	-0.077	-0.0290373070632673	NA	NA	FALSE	TRUE	TRUE	ziVz6L	0.037697	0.444772	outcome	TRUE	reported	8124	2.86702e-06	0.0165	18	71086147	ebi-a-GCST004453	|| id:ebi-a-GCST004453	TRUE	reported	igd	2	FALSE	NA
11	rs4444693	A	T	A	T	0.0881	-0.0441766812611784	NA	NA	FALSE	TRUE	TRUE	ziVz6L	0.044159	0.316496	outcome	TRUE	reported	8124	1.70098e-06	0.0184	3	11704885	ebi-a-GCST004453	|| id:ebi-a-GCST004453	TRUE	reported	igd	2	FALSE	NA
12	rs7613691	G	A	G	A	-0.1775	-0.0427960448002638	NA	NA	FALSE	FALSE	FALSE	ziVz6L	0.072527	0.56673	outcome	TRUE	reported	8124	4.048e-06	0.0384	3	147653591	ebi-a-GCST004453	|| id:ebi-a-GCST004453	TRUE	reported	igd	2	TRUE	NA
13	rs9508291	C	T	C	T	0.1676	0.0324136935684684	NA	NA	FALSE	FALSE	FALSE	ziVz6L	0.06898	0.672788	outcome	TRUE	reported	8124	3.03201e-06	0.0359	13	29710620	ebi-a-GCST004453	|| id:ebi-a-GCST004453	TRUE	reported	igd	2	TRUE	NA
14	rs11680908	G	A	G	A	-0.2634	0.0669659984112637	NA	NA	FALSE	FALSE	FALSE	ziVz6L	0.065446	0.373618	outcome	TRUE	reported	3364	2.03002e-06	0.0554	2	110076751	ebi-a-GCST004452	|| id:ebi-a-GCST004452	TRUE	reported	igd	2	TRUE	NA
15	rs6737109	C	T	C	T	-0.116	0.0204129334951265	NA	NA	FALSE	FALSE	FALSE	ziVz6L	0.034484	0.575678	outcome	TRUE	reported	3364	2.399e-06	0.0247	2	23179531	ebi-a-GCST004452	|| id:ebi-a-GCST004452	TRUE	reported	igd	2	TRUE	NA
16	rs73040130	C	T	C	T	-0.2638	-0.092391378791486	NA	NA	FALSE	FALSE	FALSE	ziVz6L	0.078441	0.230491	outcome	TRUE	reported	3364	6.00399e-07	0.0529	19	36746190	ebi-a-GCST004452	|| id:ebi-a-GCST004452	TRUE	reported	igd	2	TRUE	NA
17	rs117556572	T	C	T	C	-0.5102	0.125516738794981	NA	NA	FALSE	FALSE	FALSE	ziVz6L	0.131744	0.477558	outcome	TRUE	reported	7760	3.27997e-06	0.1099	13	105088917	ebi-a-GCST004442	|| id:ebi-a-GCST004442	TRUE	reported	igd	2	TRUE	NA
18	rs148562661	G	C	G	C	-0.2128	-0.212903298437713	NA	NA	FALSE	TRUE	TRUE	ziVz6L	0.143954	0.106907	outcome	TRUE	reported	7760	1.003e-06	0.0435	6	145444116	ebi-a-GCST004442	|| id:ebi-a-GCST004442	TRUE	reported	igd	2	FALSE	NA
19	rs17106604	T	C	T	C	0.1129	-0.0193172153852313	NA	NA	FALSE	FALSE	FALSE	ziVz6L	0.054703	0.733314	outcome	TRUE	reported	7760	6.37397e-07	0.0225	14	78379156	ebi-a-GCST004442	|| id:ebi-a-GCST004442	TRUE	reported	igd	2	TRUE	NA
20	rs17282552	C	T	C	T	0.2001	-0.134771248685238	NA	NA	FALSE	FALSE	FALSE	ziVz6L	0.114705	0.227193	outcome	TRUE	reported	7760	8.21297e-07	0.0405	2	207973815	ebi-a-GCST004442	|| id:ebi-a-GCST004442	TRUE	reported	igd	2	TRUE	NA
21	rs187475560	T	C	T	C	-0.2434	-0.228945885169903	NA	NA	FALSE	FALSE	FALSE	ziVz6L	0.184744	0.186468	outcome	TRUE	reported	7760	3.287e-06	0.052	4	161274563	ebi-a-GCST004442	|| id:ebi-a-GCST004442	TRUE	reported	igd	2	TRUE	NA
22	rs62191444	T	G	T	G	-0.1136	-0.0488949205870489	NA	NA	FALSE	FALSE	FALSE	ziVz6L	0.050371	0.331717	outcome	TRUE	reported	7760	4.21502e-06	0.0247	20	373667	ebi-a-GCST004442	|| id:ebi-a-GCST004442	TRUE	reported	igd	2	TRUE	NA
23	rs78296352	T	G	T	G	0.3027	0.0205180631593954	NA	NA	FALSE	FALSE	FALSE	ziVz6L	0.089381	0.83824	outcome	TRUE	reported	7760	4.26599e-06	0.0646	1	22821844	ebi-a-GCST004442	|| id:ebi-a-GCST004442	TRUE	reported	igd	2	TRUE	NA
24	rs78612928	C	T	C	T	-0.1037	0.0503284967965655	NA	NA	FALSE	FALSE	FALSE	ziVz6L	0.043221	0.290399	outcome	TRUE	reported	7760	2.61903e-06	0.0222	4	29813914	ebi-a-GCST004442	|| id:ebi-a-GCST004442	TRUE	reported	igd	2	TRUE	NA
25	rs117795020	A	G	A	G	-0.3522	-0.0366452841967443	NA	NA	FALSE	FALSE	FALSE	ziVz6L	0.147804	0.826391	outcome	TRUE	reported	3557	9.86211e-07	0.0716	9	90084152	ebi-a-GCST004443	|| id:ebi-a-GCST004443	TRUE	reported	igd	2	TRUE	NA
26	rs12623722	A	G	A	G	-0.1185	-0.00716427518401816	NA	NA	FALSE	FALSE	FALSE	ziVz6L	0.038633	0.857399	outcome	TRUE	reported	3557	4.19199e-06	0.0258	2	23178683	ebi-a-GCST004443	|| id:ebi-a-GCST004443	TRUE	reported	igd	2	TRUE	NA
27	rs139083458	T	C	T	C	0.9902	0.198840038803701	NA	NA	FALSE	FALSE	FALSE	ziVz6L	0.105707	0.181027	outcome	TRUE	reported	3557	2.81002e-06	0.2107	5	26160518	ebi-a-GCST004443	|| id:ebi-a-GCST004443	TRUE	reported	igd	2	TRUE	NA
28	rs142167313	C	T	C	T	0.313	-0.188851854576323	NA	NA	FALSE	FALSE	FALSE	ziVz6L	0.172375	0.259242	outcome	TRUE	reported	3557	3.97997e-07	0.0617	6	44172097	ebi-a-GCST004443	|| id:ebi-a-GCST004443	TRUE	reported	igd	2	TRUE	NA
29	rs27949	T	C	T	C	-0.1168	-0.0825914568510944	NA	NA	FALSE	FALSE	FALSE	ziVz6L	0.03937	0.028077	outcome	TRUE	reported	3557	3.42799e-06	0.0252	5	58550823	ebi-a-GCST004443	|| id:ebi-a-GCST004443	TRUE	reported	igd	2	TRUE	NA
30	rs6799107	C	T	C	T	0.1459	0.00569317541209249	NA	NA	FALSE	FALSE	FALSE	ziVz6L	0.04235	0.898127	outcome	TRUE	reported	3557	1.245e-06	0.0301	3	127057018	ebi-a-GCST004443	|| id:ebi-a-GCST004443	TRUE	reported	igd	2	TRUE	NA
31	rs7073807	C	T	C	T	-0.1682	0.00725727039793899	NA	NA	FALSE	FALSE	FALSE	ziVz6L	0.054415	0.900377	outcome	TRUE	reported	3557	2.374e-06	0.0356	10	69153428	ebi-a-GCST004443	|| id:ebi-a-GCST004443	TRUE	reported	igd	2	TRUE	NA
32	rs75995699	A	G	A	G	0.3319	-0.127488672107871	NA	NA	FALSE	FALSE	FALSE	ziVz6L	0.11825	0.273481	outcome	TRUE	reported	3557	2.64198e-06	0.0698	6	5140856	ebi-a-GCST004443	|| id:ebi-a-GCST004443	TRUE	reported	igd	2	TRUE	NA
33	rs76339001	T	A	T	A	0.4313	-0.0944470801682433	NA	NA	FALSE	TRUE	TRUE	ziVz6L	0.116566	0.426995	outcome	TRUE	reported	3557	1.15199e-06	0.0886	21	17511777	ebi-a-GCST004443	|| id:ebi-a-GCST004443	TRUE	reported	igd	2	FALSE	NA
34	rs9472168	G	A	G	A	-0.4244	0.0627885865000422	NA	NA	FALSE	FALSE	FALSE	ziVz6L	0.033933	0.093843	outcome	TRUE	reported	3557	1.08094e-65	0.0248	6	43928985	ebi-a-GCST004443	|| id:ebi-a-GCST004443	TRUE	reported	igd	2	TRUE	NA
