# Supplementary material for: Causality of Helicobacter pylori infection on eosinophilic esophagitis and potential pathogenesis: a Mendelian randomization study
Source: Front Immunol. 2024 May 8;15:1365604. doi: 10.3389/fimmu.2024.1365604 (PMC11109363; doi:10.3389/fimmu.2024.1365604)
Supplement: Supplementary file 1 [file DataSheet_1.zip › supplementary material/data/R code.R]

#Each step in the two-step MR is also a univariate MR.
#To avoid duplication codes, the codes only showed the example 
#of analysis on association between seven Hp antibodies and EoE.

## Part 1  univariable MR estimates of the effect of seven Hp antibodies on EoE ##
library(TwoSampleMR)
library(data.table)
library(dplyr)

dat <- data.table::fread(file="data/MR/Hp_eoe_dat.csv")
## MR analysis
# Different methods
res_MR_ivw <- mr(dat,method_list = "mr_ivw_mre") #IVW method (random effect model)
#res_MR_ivw <- mr(dat,method_list = "mr_ivw_fe") #IVW method (fixed effect model)
res_MR_egger <- mr(dat,method_list = "mr_egger_regression") #MR-Egger method 
res_MR_wm <- mr(dat,method_list = "mr_weighted_median") #Weighted median method

# FDR correction using BH method
res_MR_ivw$adjusted_p_values <- p.adjust(res_MR_ivw$pval, method = "BH")
res_MR_egger$adjusted_p_values <- p.adjust(res_MR_egger$pval, method = "BH")
res_MR_wm$adjusted_p_values <- p.adjust(res_MR_wm$pval, method = "BH")

# generate OR
res_MR_ivw <- generate_odds_ratios(res_MR_ivw)
res_MR_egger <- generate_odds_ratios(res_MR_egger)
res_MR_wm <- generate_odds_ratios(res_MR_wm)

# Combined data
res_MR <- rbind(res_MR_ivw,res_MR_egger,res_MR_wm)

## Sensitivity analysis
# heterogeneity test
res_heter <- mr_heterogeneity(dat, method_list = c("mr_ivw","mr_egger_regression"))

# Pleiotropy test
# MR-egger intercept
res_pleiotropy <- mr_pleiotropy_test(dat)

# MR PRESSO test 
# If the number of SNPS in the exposure does not exceed 3, 
# MR-PRESSO analysis cannot be performed on the variable.
# MR PRESSO
res_presso <- run_mr_presso(dat, NbDistribution = 2000, SignifThreshold = 0.05)
names(res_presso) <- paste0(attributes(res_presso)$exposure," on ",attributes(res_presso)$outcome)
res_presso

# Obtain SNPS with significant pleiotropic effect at <0.05 level
for (item in names(res_presso)){
  global_P=res_presso[[item]]$`MR-PRESSO results`$`Global Test`$Pvalue
  outlier_idx <- res_presso[[item]]$`MR-PRESSO results`$`Distortion Test`$`Outliers Indices`
  snp_idx <- as.numeric(rownames(res_presso[[item]]$`MR-PRESSO results`$`Outlier Test`)[outlier_idx])
  outlier_snp <- dat$SNP[snp_idx]
  res_presso_summary[[item]] <- list(global_P=global_P,
                                     snp_idx=snp_idx,
                                     outlier_snp=outlier_snp)
}
res_presso_summary <- as.data.frame(do.call(rbind, res_presso_summary))


##Part 2  Multivariable MR estimates of the effect of Hp-IgG antibody on EoE##
#To avoid duplication codes, the codes only showed the example 
#of analysis after adjustment for Regional deprivation

## MVMR analysis
load(file="data/MVMR/Hp_deprivation_MVdat.rda")
res <- mv_multiple(mvdat)
library(MendelianRandomization)
mvmrdata <- mr_mvinput(bx = mvdat$exposure_beta, bxse = mvdat$exposure_se, by = mvdat$outcome_beta, byse = mvdat$outcome_se, correlation =matrix())

# IVW
mr_mvivw(mvmrdata)

# MR-Egger
mr_mvegger(mvmrdata)

# Lasso
mr_mvlasso(
  mvmrdata,
  orientate = 1,
  distribution = "normal",
  alpha = 0.05,
  lambda = numeric(0))
