# Supplementary material for: Causality of Helicobacter pylori infection on eosinophilic esophagitis and potential pathogenesis: a Mendelian randomization study
Source: Front Immunol. 2024 May 8;15:1365604. doi: 10.3389/fimmu.2024.1365604 (PMC11109363; doi:10.3389/fimmu.2024.1365604)
Supplement: Supplementary file 1 [file DataSheet_1.zip › supplementary material/supplementary table.xlsx]

## Sheet: S3
Supplementary Table 3. SNP instruments for causal association of H. pylori antibodies with eosinophilic esophagitis.
Sort	SNP	effect_allele	other_allele	beta.exposure	beta.outcome	eaf.exposure	eaf.outcome	se.outcome	se.exposure	pval.exposure	pval.outcome
Hp-IgG
1	rs10044474	G	T	0.0653924	-0.0286477	0.06739	NA	0.064639	0.0137102	1.84578e-06	0.669116
2	rs111575036	T	C	-0.116546	0.296072	0.018243	NA	0.095097	0.0252727	3.99715e-06	0.044298
3	rs11201988	A	G	0.0505729	-0.0547789	0.117772	NA	0.05594	0.0109411	3.79507e-06	0.327211
4	rs62195865	C	T	0.117182	0.0137856	0.019004	NA	0.137303	0.0247662	2.22828e-06	0.932397
5	rs681900	C	T	-0.0375028	0.0269016	0.240756	NA	0.039549	0.00790877	2.11695e-06	0.525169
6	rs74347185	A	G	0.0780404	-0.0734428	0.052948	NA	0.086674	0.0151369	2.52749e-07	0.402092
7	rs76753623	G	A	0.0842701	-0.0965612	0.039382	NA	0.092722	0.0172103	9.75574e-07	0.293931
CagA
1	rs117827497	G	A	-0.583731	0.00977058	0.030462	NA	0.099725	0.125147	3.09585e-06	0.930572
2	rs118006294	C	T	-0.475295	-0.0607771	0.050367	NA	0.108184	0.101815	3.03837e-06	0.592515
3	rs3998182	C	T	0.284762	-0.0521901	0.27555	NA	0.042009	0.0548049	2.03718e-07	0.208708
Catalase
1	rs147016571	G	A	-0.839947	0.0520862	0.010184	NA	0.136777	0.175759	1.76202e-06	0.758375
2	rs190890483	A	G	-0.771796	0.120443	0.012211	NA	0.140882	0.156854	8.63376e-07	0.527047
3	rs58679787	T	C	0.776521	0.082241	0.01117	NA	0.1262	0.168076	3.83654e-06	0.606275
4	rs72808426	T	C	-0.433914	0.118664	0.035007	NA	0.082279	0.0938646	3.7866e-06	0.245758
5	rs77162569	T	C	-0.555536	7.00025e-05	0.025229	NA	0.097608	0.10878	3.27341e-07	0.999487
GroEL
1	rs3104037	T	C	0.134138	0.0809834	0.613619	NA	0.032509	0.0281607	1.90445e-06	0.026647
2	rs61680606	C	A	0.152271	0.027843	0.225838	NA	0.039652	0.0322746	2.38199e-06	0.512334
OMP
1	rs1892331	G	A	0.376964	0.105671	0.032321	NA	0.080797	0.0761458	7.40048e-07	0.284692
2	rs703135	A	G	-0.133184	0.0146214	0.417825	NA	0.034788	0.0280688	2.08593e-06	0.689398
3	rs8019346	A	G	0.229272	0.0342292	0.08492	NA	0.060642	0.0498505	4.24141e-06	0.609252
Urea
1	rs117994655	A	G	0.402018	-0.154878	0.032509	NA	0.096105	0.0828335	1.21409e-06	0.084484
2	rs12820262	A	G	0.206073	0.0223663	0.177117	NA	0.043648	0.0393175	1.59496e-07	0.63208
3	rs71569678	C	A	0.340169	0.168449	0.060345	NA	0.065937	0.0613821	2.99316e-08	0.046718
4	rs75477465	A	G	0.374873	-0.0844524	0.034029	NA	0.096929	0.0802966	3.03242e-06	0.388324
5	rs9289888	T	C	0.272084	-0.0531056	0.066303	NA	0.064674	0.0573847	2.12236e-06	0.416353
VacA
1	rs10246445	C	A	-0.488144	-0.0458363	0.028197	NA	0.109369	0.106857	4.91972e-06	0.694983
2	rs113845906	A	G	0.413478	0.0692601	0.045066	NA	0.08442	0.0845187	9.97401e-07	0.486793
3	rs117077218	T	C	0.640222	-0.105487	0.016656	NA	0.141251	0.138755	3.94903e-06	0.470561
4	rs7019543	T	G	0.18107	-0.0597442	0.320078	NA	0.038362	0.0380994	2.00845e-06	0.110933
5	rs72645538	G	A	0.752792	-0.0506674	0.011992	NA	0.131302	0.164377	4.65715e-06	0.723374
6	rs77497849	G	A	0.264227	-0.04095	0.119223	NA	0.05188	0.0538191	9.12935e-07	0.434522
7	rs9606224	T	C	0.507461	0.00924561	0.029841	NA	0.091664	0.10223	6.90876e-07	0.927813
SNP, single nucleotide polymorphism; Hp-IgG, H. pylori IgG; GroEL, chaperonin GroEL; OMP, outer membrane protein; UreA, urease subunit-A; VacA, vacuolating cytotoxin-A; CagA, cytotoxin-associated gene-A.

## Sheet: S4
Supplementary Table 4. F-statistic for instrumental variables of H. pylori antibodies.
Sort	No. of SNPs	F statistics	R2
Hp-IgG	11	23.4047	0.028668
CagA	15	31.9102	0.330641
Catalase	9	25.5788	0.129461
GroEL	5	23.1947	0.0410384
OMP	10	26.4702	0.0914753
Urea	10	26.4702	0.105682
VacA	15	28.6881	0.216752
Hp-IgG, H. pylori IgG; GroEL, chaperonin GroEL; OMP, outer membrane protein; UreA, urease subunit-A; VacA, vacuolating cytotoxin-A; CagA, cytotoxin-associated gene-A.

## Sheet: S5
Supplementary Table 5. F-statistic for instrumental variables of inflammatory factors.
Sort	No. of SNPs	F statistics	R2
interferon-γ	13	24.306	0.0394826
interleukin-4	12	24.0975	0.0344243
interleukin-5	6	26.2532	0.0448196
interleukin-13	12	50.5343	0.146109
interleukin-17	12	25.083	0.0374001

## Sheet: S6
Supplementary Table 6. Causal effect of inflammatory factors on EoE.
Mediator	Method	P-value	adj P value	OR (95% CI)	Cochran Q p value	Egger intercept	P-Egger intercept	MR-PRESSO P-value
IFN-gamma								0.599
	IVW	0.977	0.977	0.996 (0.750 to 1.322)	0.519	-0.041	0.427
	MR Egger	0.498	0.874	1.257 (0.688 to 2.297)	0.488
	Weighted median	0.808	0.808	1.051 (0.703 to 1.571)
IL-4								0.805
	IVW	0.562	0.977	1.082 (0.829 to 1.411)	0.663	0.046	0.705
	MR Egger	0.851	0.874	0.912 (0.389 to 2.137)	0.498
	Weighted median	0.554	0.692	1.136 (0.745 to 1.734)
IL-5								——
	IVW	0.765	0.977	0.946 (0.658 to 1.360)	0.264	-0.035	0.808
	MR Egger	0.874	0.874	1.137 (0.322 to 4.019)	0.119
	Weighted median	0.359	0.598	0.827 (0.551 to 1.241)
IL-13								0.223
	IVW	0.892	0.977	0.990 (0.853 to 1.148)	0.086	0.014	0.741
	MR Egger	0.735	0.874	0.954 (0.733 to 1.241)	0.059
	Weighted median	0.327	0.598	0.924 (0.790 to 1.082)
IL-17								0.526
	IVW	0.487	0.977	0.904 (0.681 to 1.201)	0.442	0.001	0.981
	MR Egger	0.736	0.874	0.898 (0.499 to 1.618)	0.323
	Weighted median	0.33	0.598	0.827 (0.564 to 1.212)
IVW, inverse variance weighted; IL-4, interleukin-4; IL-5, interleukin-5; IL-13, interleukin-13; IL-17, interleukin-17.

## Sheet: S7
Supplementary Table 7. Causal effect of anti-H. pylori IgG antibody on inflammatory factors.
Mediator	Method	P-value	adj P value	OR (95% CI)	Cochran Q p value	Egger intercept	P-Egger intercept	MR-PRESSO P-value
IFN-gamma								0.75
	IVW	0.195	0.38	1.254 (0.891 to 1.767)	0.751	0.048	0.233
	MR Egger	0.413	0.689	0.597 (0.189 to 1.885)	0.87
	Weighted median	0.275	0.613	1.293 (0.815 to 2.053)
IL-4								0.461
	IVW	0.489	0.611	1.125 (0.806 to 1.572)	0.446	0.057	0.153
	MR Egger	0.224	0.559	0.459 (0.149 to 1.414)	0.656
	Weighted median	0.507	0.613	1.165 (0.742 to 1.830)
IL-5								0.76
	IVW	0.661	0.661	1.121 (0.673 to 1.866)	0.742	0.02	0.723
	MR Egger	0.83	0.83	0.823 (0.150 to 4.516)	0.652
	Weighted median	0.613	0.613	1.183 (0.617 to 2.267)
IL-13								0.988
	IVW	0.228	0.38	1.357 (0.826 to 2.228)	0.986	0.051	0.363
	MR Egger	0.584	0.73	0.612 (0.116 to 3.221)	0.999
	Weighted median	0.413	0.613	1.288 (0.703 to 2.359)
IL-17								0.358
	IVW	0.107	0.38	1.323 (0.941 to 1.859)	0.343	0.072	0.091
	MR Egger	0.2	0.559	0.431 (0.137 to 1.354)	0.699
	Weighted median	0.558	0.613	1.160 (0.706 to 1.905)
IVW, inverse variance weighted; IL-4, interleukin-4; IL-5, interleukin-5; IL-13, interleukin-13; IL-17, interleukin-17.
